# Supplementary material for: Perspective and Therapeutic Potential of the Noncoding RNA–Connexin Axis
Source: Int J Mol Sci. 2024 Jun 2;25(11):6146. doi: 10.3390/ijms25116146 (PMC11173347; doi:10.3390/ijms25116146)
Supplement: Supplementary file 1 [file ijms-25-06146-s001.zip]

Archive with 1 entries (1 files):
- ijms-2976240-supplementary.pdf
